# Supplementary material for: Complex strategies: an integrative analysis of contests in Siamese fighting fish
Source: BMC Zool. 2022 Dec 9;7:59. doi: 10.1186/s40850-022-00156-3 (PMC10127297; doi:10.1186/s40850-022-00156-3)
Supplement: Supplementary file 3 — Additional file 3: Raw data and calculations. [file 40850_2022_156_MOESM3_ESM.xlsx]

## Sheet: Model Data
Focal ID	Aggressiveness score	Resource		Morphology						Behaviour												Winning Likelyhood	Motivation*
		Acoustic environment	Nest presence	Opponent Length (cm)	Opponent Weight (g)	Opponent fin size (cm2)	Focal Length (cm)	Focal Weight (g)	Focal fin size (cm2)	Initiation Latency*	Focal Lateral Display Duration	Opponent Lateral Display Duration	Focal Frontal Display Duration	Opponent Frontal Display Duration	Focal Display Rate	Opponent Display Rate	Focal attack	Opponent attack	Focal Retreat Rate	Opponent Retreat Rate	Air-breathing rate	Greater Relative Opponent Retreat (Y/N)	Mean Startle Duration	Startle Duration Probe 1	Startle Duration Probe 2	* Latency measures designate negative tendency and, thus, reverse number signs were used to score tendency during analyses.
1	0.565281	Control	0	3.4	1.25	4.808	3.6	1.44	6.684	8.11171	132.637	26.0677	253.274	232.501	4.92188	1.17188	1	0	1.17188	0.703125	0.546875	0	8.55979	8.31979	8.79978
2	0.218149	Control	1	3.36	0.96	5.776	3.9	1.84	Morphology	8.75981	243.239	31.5592	458.915	169.956	7.92204	2.45583	1	1	0.396102	1.58441	0.792204	1	2.57894	2.15795	2.99993
3	-0.396198	Control	1	3.234	1.19	4.117	3.788	1.83	7.021	6.63986	85.9979	0	21.9195	30.6792	0.733855	0.122309	0	0	0.244618	0	0.183464	0	6.41984	2.43994	10.3997
4	0.195714	Control	0	2.821	1.08	3.806	4.234	1.9	12.643	27.6793	22.7194	0	181.475	332.758	3.40085	1.66264	1	0	2.19166	0.755744	0.680169	0	10.7197	7.59981	13.8397
5	-1.26486	Control	1	3.198	1.09	6.923	3.747	1.82	8.627	19.7595	134.277	161.036	295.289	581.945	2.08668	2.73428	0	0	0.719546	0.575637	0.359773	0	13.2397	2.87993	23.5994
6	-0.342066	Control	0	3.579	1.5	5.809	4.129	2.28	11.454	6.15987	64.5589	318.509	320.212	412.243	2.202	1.0276	0	0	0.954198	0.2936	0.440399	0	13.7197	12.7997	14.6396
7	-0.139356	Control	0	2.903	0.77	4.418	4.018	1.95	8.786	14.8397	77.3758	102.061	208.163	658.901	2.45434	1.52086	1	0	1.08633	0.289687	0.941483	0	15.8863	4.41333	27.3593
8	-1.49818	Control	0	3.647	1.17	4.834	4.096	2	9.411	87.7841	217.205	188.062	17.3596	336.377	0.771724	0.900345	0	0	0.192931	0.643103	0.385862	1	61.7785	5.07987	118.477
9	0.16441	Control	0	3.513	1.12	5.209	4.13	2.15	8.212	3.95993	78.038	520.144	125.46	393.336	2.13069	0.774794	0	0	1.16219	0.0645661	0.193698	0	56.9986	12.9597	101.037
10	-0.852725	Control	1	3.068	0.91	4.933	3.483	2.15	9.006	3.95993	107.31	138.677	177.841	668.984	1.85554	0.869788	1	0	0.869788	0.405901	0.405901	0	5.73986	4.55989	6.91983
11	-0.20673	Control	0	3.662	1.02	5.771	3.827	2.48	8.365	11.0797	34.9991	45.3989	420.738	253.288	2.25254	2.62796	0	1	1.12627	1.72694	0.750845	1	6.09985	1.67996	10.5197
12	0.0561438	Control	1	2.77	0.93	3.877	3.396	1.54	6.772	16.1196	65.1774	51.9987	542.426	659.017	2.35997	1.17999	1	0	1.02266	0.157332	0.314663	0	6.03985	3.39992	8.67978
13	1.39824	Control	1	3.717	1.87	11.585	3.263	1.42	7.224	5.55989	39.5143	27.552	451.255	122.129	1.81818	3.40909	0	1	0.681818	2.27273	0.227273	1	38.559	9.99975	67.1183
14	0.608154	Control	1	3.727	1.4	3.535	4.839	2.75	10.33	9.1598	87.3178	5.47986	275.532	61.4385	1.74937	0.4771	1	0	1.27227	0.23855	0.4771	0	6.97983	3.59991	10.3597
15	-1.02902	Control	1	3.616	2.35	11.22	3.661	1.72	8.972	3.15995	200	42.9589	47.8388	598.145	3.62208	1.23305	1	0	1.15598	0	0.84772	0	9.71976	4.51989	14.9196
16	1.41588	Treatment	0	3.6	1.44	6.214	3.738	1.56	5.186	19.7595	93.8165	121.957	561.037	617.204	4.8511	2.32865	0	0	0.388108	0.310487	1.0867	0	6.05985	3.59991	8.51979
17	-0.627221	Treatment	1	3.41	1.11	3.8	4.176	2.14	7.177	6.47986	47.8788	64.8384	132.025	330.434	2.01143	1.1544	0	0	1.56183	0.679058	0.543246	0	15.3745	2.70962	28.0393
18	0.585033	Treatment	0	3.78	1.55	3.71	4.26	2.39	8.034	7.99983	20.8395	11.2397	302.138	60.0871	3.08479	2.19529	0	1	1.90258	1.46352	0.512233	0	9.89975	7.39982	12.3997
19	1.92371	Treatment	1	3.62	1.32	6.39	3.409	1.78	9.234	17.7596	112.329	176.596	579.453	379.351	3.98132	5.43604	0	0	0.99533	2.22035	0.612511	1	2.37994	2.23994	2.51994
20	-0.472765	Treatment	1	3.81	1.76	6.86	3.755	1.44	5.49	1	0	0	620.161	179.342	1.93335	1.78463	0	0	0.148719	1.63591	1.1154	1	2.85993	2.63993	3.07992
21	-0.693855	Treatment	0	4.129	2.28	11.784	3.82	2.13	7.544	23.5994	62.9584	79.238	158.796	428.594	3.88795	3.19865	0	0	2.59197	1.36798	0.575993	0	21.7195	14.3596	29.0793
22	-0.971942	Treatment	1	3.616	2.35	11.22	4.198	2.28	14.802	3.83993	34.4391	230.274	523.907	101.317	2.87319	2.52148	0	0	0.931846	1.0095	0.931846	1	9.97975	5.59986	14.3596
23	0.308078	Treatment	0	3.03	1.82	6.06	3.759	1.7	8.706	5.31989	13.0797	22.3594	26.1993	149.275	0.294425	1.6462	0	0	0.176655	1.29547	0.412195	1	69.4183	4.95988	133.877
24	0.477351	Treatment	0	3.41	1.84	15.21	3.863	2.07	5.369	12.8397	350.951	381.27	351.108	335.472	4.75634	4.2885	0	0	0.233918	0.155945	1.16959	0	0.979976	0.039999	1.91995
25	-0.626512	Treatment	1	3.483	2.15	9.702	4.284	2.05	14.062	2.31997	1.95995	7.63981	696.687	72.5982	1.12303	0.641728	0	0	0.561512	0.561512	0.561512	0	1.35997	0.439989	2.27994
26	-0.951534	Treatment	1	3.827	2.48	7.189	3.774	2.39	9.567	5.91988	214.734	116.957	211.524	113.197	6.93147	2.88162	1	1	2.57009	1.86916	0.623053	0	14.0796	10.2797	17.8796
27	0.19792	Treatment	0	3	0.83	2.48	3.927	1.62	14.219	35.8675	44.5436	50.7831	140.928	344.738	1.65974	1.88607	1	1	1.0562	1.20708	0.301771	1	22.839	5.07163	40.6064
28	0.976402	Treatment	1	3.4	1.25	4.808	4.26	1.71	7.706	18.4796	21.5995	72.5582	121.086	26.1193	2.03199	0.65548	1	0	1.37651	0.065548	0.786576	0	37.4191	2.39994	72.4382
29	0.0235432	Treatment	1	4.839	2.75	11.437	3.93	2.46	10.319	4.15992	74.9181	1.79996	555.709	118.425	1.48335	0.890011	0	0	0.370838	0.815843	0.741676	1	11.5197	7.43981	15.5996
30	0.958964	Treatment	0	3.36	0.96	5.776	3.583	2.18	8.988	20.7595	45.5189	146.525	615.231	285.593	1.63973	1.7959	1	0	0.0780823	0.780823	0.546576	1	4.63988	4.43989	4.83988
1	0.565281	Treatment	0	3.4	1.25	4.808	3.6	1.44	6.684	16.1996	24.4794	53.8787	254.773	552.266	4.43425	2.06422	1	1	3.51682	0.611621	0.764526	0	7.41981	4.55989	10.2797
2	0.218149	Treatment	1	3.36	0.96	5.776	3.9	1.84	8.057	3.31994	34.1191	36.3991	533.382	205.297	1.48174	2.22261	0	0	0.666783	1.77809	0.222261	1	10.3197	5.87985	14.7596
3	-0.396198	Treatment	0	3.234	1.19	4.117	3.788	1.83	7.021	89.9178	68.3983	4.31989	59.3185	501.942	0.842696	0.374531	0	0	0.468165	0.140449	0.608614	0	84.3779	34.3991	134.357
4	0.195714	Treatment	0	2.821	1.08	3.806	4.234	1.9	12.643	15.5596	106.111	15.5196	382.59	219.328	3.30703	0.96518	0	0	1.18791	0.742447	0.890936	0	13.0397	8.1598	17.9196
5	-1.26486	Treatment	1	3.198	1.09	6.923	3.747	1.82	8.627	2.63996	49.3188	27.4393	187.841	786.02	3.06536	0.772601	0	0	1.33449	0.0702364	1.82615	0	23.5994	19.5595	27.6393
6	-0.342066	Treatment	0	3.579	1.5	5.809	4.129	2.28	11.454	12.2397	118.043	4.83988	48.5988	821.489	1.62318	0.469748	0	0	0.603961	0.268427	0.738175	0	31.8392	20.4395	43.2389
7	-0.139356	Treatment	1	2.903	0.77	4.418	4.018	1.95	8.786	44.6789	84.8779	0	146.356	607.488	1.17096	1.09778	0	0	0.805035	1.09778	0.29274	1	33.8992	7.71981	60.0785
8	-1.49818	Treatment	0	3.647	1.17	4.834	4.096	2	9.411	33.1992	162.756	30.7992	52.1187	89.2276	0.709607	0.927948	0	0	0.600437	0.655022	0.272926	1	41.479	30.9592	51.9987
9	0.16441	Treatment	1	3.513	1.12	5.209	4.13	2.15	8.212	33.6319	25.1194	51.3987	62.8949	668.294	1.36518	1.71909	0	1	0.933482	0.388951	0.544531	0	15.632	6.50637	24.7576
10	-0.852725	Treatment	1	3.068	0.91	4.933	3.483	2.15	9.006	7.87983	38.519	0	111.757	826.841	2.08846	0.340599	0	0	1.3624	0.20436	0.544959	0	12.7197	6.91983	18.5195
11	-0.20673	Treatment	1	3.662	1.02	5.771	3.827	2.48	8.365	9.55979	192.475	27.3593	453.242	169.961	4.38308	2.69755	0	0	1.44747	2.237	0.789528	1	20.4195	18.4395	22.3994
12	0.0561438	Treatment	1	2.77	0.93	3.877	3.396	1.54	6.772	2.15997	108.477	54.091	189.794	674.113	6.82806	2.17257	0	0	4.50031	0.0775916	1.16387	0	2.45994	1.51996	3.39992
13	1.39824	Treatment	1	3.717	1.87	11.585	3.263	1.42	7.224	4.27992	7.9998	89.4378	479.552	199.875	2.10021	2.81331	0	0	1.01592	1.56295	0.234442	1	8.37979	8.1598	8.59979
14	0.608154	Treatment	1	3.727	1.4	3.535	4.839	2.75	10.33	13.5597	127.918	37.2791	486.788	336.952	4.15552	1.72246	1	0	1.57268	0.524227	0.449338	0	3.39992	2.63993	4.1599
15	-1.02902	Treatment	0	3.616	2.35	11.22	3.661	1.72	8.972	3.23994	124.02	46.1588	97.5566	585.385	4.91051	2.28327	1	0	1.69404	0.0736541	0.36827	0	34.4191	34.3591	34.4791
16	1.41588	Control	1	3.6	1.44	6.214	3.738	1.56	5.186	5.79988	200.19	36.1591	419.39	670.223	9.36223	2.16052	1	0	0.400095	0.0800191	2.32055	0	2.03995	1.79996	2.27994
17	-0.627221	Control	1	3.41	1.11	3.8	4.176	2.14	7.177	5.49644	127.877	163.002	373.471	458.175	4.72808	3.64294	0	0	1.70521	0.852603	0.387547	0	7.51981	5.39987	9.63976
18	0.585033	Control	0	3.78	1.55	3.71	4.26	2.39	8.034	17.6796	282.113	54.097	158.036	264.567	5.03239	3.32911	1	1	1.93553	1.85811	0.232264	0	11.6197	9.39977	13.8397
19	1.92371	Control	1	3.62	1.32	6.39	3.409	1.78	9.234	2.43996	134.757	153.108	538.893	519.267	3.91144	4.21232	0	0	0.7522	1.42918	0.97786	1	4.53989	3.8399	5.23987
20	-0.472765	Control	1	3.81	1.76	6.86	3.755	1.44	5.49	4.55991	109.615	173.064	463.792	235.616	3.64848	4.44162	0	0	1.34835	1.98287	0.793147	1	5.59986	5.23987	5.95985
21	-0.693855	Control	0	4.129	2.28	11.784	3.82	2.13	7.544	2.47996	223.087	147.034	342.95	194.229	3.48467	4.15195	0	0	1.18627	1.92769	0.444851	1	10.7397	5.11987	16.3596
22	-0.971942	Control	1	3.616	2.35	11.22	4.198	2.28	14.802	50.1988	26.3993	59.5585	671.243	151.556	1.4979	2.47154	0	0	0.224685	1.4979	0.14979	1	3.8199	1.59996	6.03985
23	0.308078	Control	1	3.03	1.82	6.06	3.759	1.7	8.706	9.19979	102.736	181.863	587.145	421.181	3.71601	2.05566	0	0	0.474383	1.02783	0.711575	1	1.93995	1.71996	2.15995
24	0.477351	Control	0	3.41	1.84	15.21	3.863	2.07	5.369	19.4795	43.1989	75.1981	538.279	570.426	3.07086	2.53346	1	0	1.45866	0.153543	0.383858	0	1.85995	0.479988	3.23992
25	-0.626512	Control	1	3.483	2.15	9.702	4.284	2.05	14.062	17.4396	41.279	147.347	534.547	328.457	3.36329	5.0322	1	0	0.51802	1.40606	0.370015	1	2.49994	1.35997	3.63991
26	-0.951534	Control	1	3.827	2.48	7.189	3.774	2.39	9.567	12.5597	409.811	456.923	236.154	57.0639	3.97629	3.076	0	0	0.600195	1.27541	0.675219	1	9.45976	8.0798	10.8397
27	0.19792	Control	1	3	0.83	2.48	3.927	1.62	14.219	3.99993	31.9385	44.0416	292.353	225.354	1.57795	1.87853	0	0	0.676268	0.82655	0.525986	1	19.6995	17.7596	21.6395
28	0.976402	Control	0	3.4	1.25	4.808	4.26	1.71	7.706	14.6397	93.7577	301.632	336.952	80.118	2.3205	1.5249	1	0	1.5249	0.5967	0.8619	0	21.5795	15.5996	27.5593
29	0.0235432	Control	1	4.839	2.75	11.437	3.93	2.46	10.319	7.31984	101.677	108.757	581.132	499.517	3.49641	2.54284	1	0	0.158928	1.03303	1.03303	1	1.61996	1.51996	1.71996
30	0.958964	Control	1	3.36	0.96	5.776	3.583	2.18	8.988	21.3995	44.3189	60.5985	312.131	749.581	3.46444	2.22247	0	0	2.22247	1.5688	1.04587	0	11.5797	5.91985	17.2396
1	0.565281	Treatment	1	3.717	1.87	11.585	3.6	1.44	6.684	18.0796	102.237	93.0377	354.89	307.672	4.73309	4.81067	1	1	2.25016	2.25016	0.543141	0	14.8396	13.9197	15.7596
2	0.218149	Treatment	1	3.41	1.11	3.8	3.9	1.84	8.057	5.43989	54.5586	0	155.116	660.815	4.48921	0.72148	1	0	3.12642	0.400822	0.961974	0	7.15982	4.75988	9.55976
3	-0.396198	Treatment	0	3.78	1.55	3.71	3.788	1.83	7.021	2.95995	7.8398	0	471.188	105.037	1.46514	0.694016	0	0	0.694016	0.53979	0.231339	0	10.5797	9.95975	11.1997
4	0.195714	Treatment	0	3.62	1.32	6.39	4.234	1.9	12.643	2.91995	386.73	478.413	299.073	250.794	3.3829	2.75352	0	0	0.39336	0	0.708048	0	3.55991	2.67993	4.43989
5	-1.26486	Treatment	1	3.81	1.76	6.86	3.747	1.82	8.627	4.39992	32.4411	114.809	246.554	139.968	2.41635	1.90379	0	0	1.39123	1.02512	0.585781	0	16.6996	6.71983	26.6793
6	-0.342066	Treatment	1	3.88	2.26	8.38	4.129	2.28	11.454	49.8788	40.679	17.8796	88.8378	325.798	1.04966	2.51919	0	0	0.769753	1.81942	0.629798	1	44.8389	18.3195	71.3582
7	-0.139356	Treatment	0	3.616	2.35	11.22	4.018	1.95	8.786	13.8797	187.875	120.597	176.292	615.905	3.16781	1.6631	0	0	1.7423	0.0791953	0.712757	0	12.8197	7.55981	18.0795
8	-1.49818	Treatment	0	3.03	1.82	6.06	4.096	2	9.411	8.9998	71.1002	30.1295	52.1587	438.536	1.48658	1.48661	0	0	0.297498	0.694161	0.942076	1	28.7393	18.7195	38.759
9	0.16441	Treatment	1	3.41	1.84	15.21	4.13	2.15	8.212	26.4394	140.516	122.437	275.375	645.664	2.27508	1.20073	0	0	1.13754	0.821558	0.252787	0	16.5796	14.5196	18.6395
10	-0.852725	Treatment	1	3.86	1.87	7.72	3.483	2.15	9.006	5.0799	319.112	237.314	336.564	497.284	3.99051	3.1298	0	0	0.312981	0	0.234736	0	10.4197	6.03985	14.7996
11	-0.20673	Treatment	0	3.94	2.16	9.24	3.827	2.48	8.365	3.47994	164.036	77.4781	307.352	363.032	3.09337	3.58549	1	1	1.75759	1.8279	0.210911	1	17.6196	1.67996	33.5592
12	0.0561438	Treatment	0	3	0.83	2.48	3.396	1.54	6.772	5.30421	54.2198	119.29	276.938	629.55	4.89294	1.7427	1	1	3.0162	0.536213	0.335133	0	29.4121	7.07359	51.7507
13	1.39824	Treatment	0	3.4	1.25	4.808	3.263	1.42	7.224	13.3597	26.1993	124.197	456.409	420.73	1.50603	1.14745	1	1	0.717154	0.143431	0.573723	0	11.6797	8.0798	15.2796
14	0.608154	Treatment	0	3.96	2.19	9.95	4.839	2.75	10.33	3.75993	223.954	305.254	582.573	435.426	4.10353	4.16972	0	0	1.19135	0.728045	0.264744	0	2.99993	0.999975	4.99988
15	-1.02902	Treatment	0	3.36	0.96	5.776	3.661	1.72	8.972	6.99985	268.433	169.196	148.516	190.515	2.83196	1.2433	0	0	1.17423	0.759793	0.759793	0	26.3793	14.2796	38.479
16	1.41588	Control	1	3.41	1.84	15.21	3.738	1.56	5.186	15.4796	79.958	34.1597	393.743	700.112	1.86234	1.56436	0	0	0.446961	0.0744934	0.446961	0	16.5598	3.8399	29.2796
17	-0.627221	Control	1	4.129	2.28	11.784	4.176	2.14	7.177	15.8796	129.597	132.197	304.872	436.964	2.29757	2.43682	0	0	1.25322	1.32285	0.556988	1	28.3393	8.71978	47.9588
18	0.585033	Control	0	3.827	2.48	7.189	4.26	2.39	8.034	1.75998	90.1977	25.3933	508.747	308.232	3.60322	3.83822	1	1	1.64495	3.05491	0.548317	1	2.79993	2.07995	3.51991
19	1.92371	Control	1	3.03	1.82	6.06	3.409	1.78	9.234	8.15982	103.277	28.1193	348.471	82.9499	1.91483	1.68505	0	1	0.995711	1.45527	0.306373	1	9.11977	6.71983	11.5197
20	-0.472765	Control	1	3.41	1.11	3.8	3.755	1.44	5.49	5.1599	6.59983	0	230.874	723.102	4.70085	0.470084	0	0	4.15241	0.156695	1.09686	0	4.21989	3.51991	4.91988
21	-0.693855	Control	1	3.78	1.55	3.71	3.82	2.13	7.544	2.87995	177.478	50.8387	505.607	325.088	1.31335	2.00865	0	1	0.231768	1.15884	0.231768	1	19.8595	11.5597	28.1593
22	-0.971942	Control	0	3.6	1.44	6.214	4.198	2.28	14.802	11.5597	195.169	92.8377	496.468	125.957	2.3686	3.63186	0	1	0.473721	2.44756	0.473721	1	5.51986	1.27997	9.75976
23	0.308078	Control	1	3.4	1.25	4.808	3.759	1.7	8.706	16.2796	31.0792	31.4792	94.6776	719.393	1.31656	0.438853	0	0	0.804564	0.0731422	0.511995	0	25.6594	5.91985	45.3989
24	0.477351	Control	1	3.483	2.15	9.702	3.863	2.07	5.369	13.7197	32.2792	76.7981	596.074	144.756	1.50222	1.10689	1	0	0.0790639	0.395319	0.553447	1	0.899977	0.479988	1.31997
25	-0.626512	Control	0	3.62	1.32	6.39	4.284	2.05	14.062	4.9599	229.825	347.509	522.547	470.148	5.04238	2.73729	1	0	0.936443	0	0.792375	0	2.71993	0.839979	4.59988
26	-0.951534	Control	1	3.36	0.96	5.776	3.774	2.39	9.567	2.43996	271.886	2.23994	409.25	146.476	4.36213	1.07265	0	0	0.786613	0.929634	0.429062	1	6.23984	4.35989	8.1198
27	0.19792	Control	0	3.81	1.76	6.86	3.927	1.62	14.219	19.4795	30.7319	121.957	55.6786	539.218	2.71557	2.29779	1	0	1.3926	0	0.76593	0	13.4397	12.8397	14.0396
28	0.976402	Control	1	3.616	2.35	11.22	4.26	1.71	7.706	5.27989	134.157	16.8796	200.115	717.782	4.03003	0.647685	0	0	1.58323	0.503755	0.647685	0	13.3597	6.07985	20.6395
29	0.0235432	Control	1	3	0.83	2.48	3.93	2.46	10.319	11.4397	151.076	354.701	565.41	309.004	2.87675	3.08222	0	0	0.821927	1.50687	0.410964	1	31.6192	26.5593	36.6791
30	0.958964	Control	1	4.839	2.75	11.437	3.583	2.18	8.988	7.91983	83.5979	87.7978	622.646	689.71	1.83285	1.24633	1	1	0.219941	0.0733138	0.58651	0	3.75991	1.03997	6.47984
1	0.565281	Control	1	3.717	1.87	11.585	3.6	1.44	6.684	4.19992	185.699	100.21	525.396	230.621	2.68343	2.20988	0	0	0.157849	0.86817	0.86817	1	3.77991	3.39992	4.1599
2	0.218149	Control	1	3.41	1.11	3.8	3.9	1.84	8.057	4.27992	18.5195	121.317	123.451	405.129	3.30239	1.72626	0	0	2.6269	0.900653	0.900653	0	9.17347	0.89229	17.4546
3	-0.396198	Control	0	3.78	1.55	3.71	3.788	1.83	7.021	4.8399	334.758	264.913	163.356	256.431	5.4871	3.58186	0	0	0.990728	1.44799	1.14315	1	9.31977	2.03995	16.5996
4	0.195714	Control	1	3.62	1.32	6.39	4.234	1.9	12.643	8.03982	121.997	133.917	450.732	593.992	3.77533	1.30981	0	0	1.618	0.231143	0.539333	0	5.79986	4.31989	7.27982
5	-1.26486	Control	1	3.81	1.76	6.86	3.747	1.82	8.627	10.7198	51.7187	44.4789	287.027	228.503	2.15967	1.72774	0	0	1.00785	1.22382	1.07984	1	20.2771	12.4397	28.1145
6	-0.342066	Control	0	3.88	2.26	8.38	4.129	2.28	11.454	38.0391	214.715	145.836	353.751	278.07	1.84306	2.97725	0	0	0.496209	1.84306	0.425322	1	22.7594	15.9596	29.5593
7	-0.139356	Control	1	3.616	2.35	11.22	4.018	1.95	8.786	151.396	78.318	56.0386	223.114	898.26	1.28428	0.550405	0	0	0.856186	0.122312	0.244625	0	16.2596	7.27982	25.2394
8	-1.49818	Control	1	3.03	1.82	6.06	4.096	2	9.411	239.034	30.1192	11.1997	25.5994	144.306	0.196309	0.93247	0	0	0.0490773	0.834315	0.441696	1	25.7194	3.9199	47.5188
9	0.16441	Control	1	3.41	1.84	15.21	4.13	2.15	8.212	37.9191	79.478	84.5179	247.475	440.423	1.69048	1.17033	0	0	0.845239	0.715202	0.520147	0	14.3391	4.43882	24.2394
10	-0.852725	Control	0	3.86	1.87	7.72	3.483	2.15	9.006	13.4799	27.7193	6.35984	146.02	647.48	0.911815	1.77297	0	0	0.354595	1.51969	0.607877	1	27.7193	6.87983	48.5588
11	-0.20673	Control	0	3.94	2.16	9.24	3.827	2.48	8.365	4.39992	30.7592	40.999	152.586	472.383	4.63836	1.65094	1	0	3.53774	0.786164	1.25786	0	2.17995	1.03997	3.31992
12	0.0561438	Control	0	3	0.83	2.48	3.396	1.54	6.772	4.8799	183.675	187.962	196.425	521.486	6.2701	2.41157	1	0	2.65273	0.401929	1.44695	0	1.35997	0.919977	1.79996
13	1.39824	Control	0	3.4	1.25	4.808	3.263	1.42	7.224	8.59981	47.0788	85.8379	275.633	424.69	1.90393	1.09842	0	0	0.951963	0.292912	0.219684	0	20.2195	16.7596	23.6794
14	0.608154	Control	0	3.96	2.19	9.95	4.839	2.75	10.33	2.19997	6.47984	82.3979	356.711	322.002	1.42439	3.00704	1	0	0.949591	1.82005	0.237398	1	2.29994	1.27997	3.31992
15	-1.02902	Control	0	3.36	0.96	5.776	3.661	1.72	8.972	2.71996	273.942	9.71976	392.096	47.5588	2.71565	0.559105	1	0	0.239617	0.239617	0.638978	0	6.07985	5.75986	6.39984
16	1.41588	Treatment	0	3.41	1.84	15.21	3.738	1.56	5.186	11.8397	86.7978	89.2378	145.276	700.168	1.49258	1.2212	1	0	0.407066	0.407066	0.542755	0	38.619	5.71986	71.5182
17	-0.627221	Treatment	1	4.129	2.28	11.784	4.176	2.14	7.177	18.8796	74.0381	236.474	119.357	252.394	1.8372	2.97752	0	1	1.01362	1.39373	0.443461	1	31.9792	7.15982	56.7986
18	0.585033	Treatment	1	3.827	2.48	7.189	4.26	2.39	8.034	9.1198	104.117	163.796	231.354	108.317	3.84862	4.54137	0	1	1.3855	2.30917	0.769724	1	2.91993	1.47996	4.35989
19	1.92371	Treatment	0	3.03	1.82	6.06	3.409	1.78	9.234	22.9595	88.4454	96.3176	112.75	236.434	1.17873	2.30836	0	1	0.442025	1.12962	0.392912	1	94.855	49.2388	340.471
20	-0.472765	Treatment	1	3.41	1.11	3.8	3.755	1.44	5.49	4.51991	98.7868	6.75983	641.97	678.884	2.69484	2.4024	0	1	0.750751	1.05105	1.12613	1	2.39994	0.879978	3.9199
21	-0.693855	Treatment	0	3.78	1.55	3.71	3.82	2.13	7.544	4.15992	631.938	581.922	132.151	154.31	3.10042	2.57108	0	1	0.15124	0.0756201	0.3781	0	2.71993	1.43996	3.9999
22	-0.971942	Treatment	0	3.6	1.44	6.214	4.198	2.28	14.802	2.91995	257.172	92.4377	421.512	101.597	3.69537	3.45437	0	0	0.321337	2.49036	0.642674	1	2.75993	0.239994	5.27987
23	0.308078	Treatment	1	3.4	1.25	4.808	3.759	1.7	8.706	20.0795	10.5597	0	35.618	53.5587	0.17507	0.0583567	0	0	0.116713	0.0583567	0.466853	0	35.8391	19.0395	52.6387
24	0.477351	Treatment	1	3.483	2.15	9.702	3.863	2.07	5.369	4.51991	18.5995	106.376	528.783	36.1599	1.37185	0.726275	0	0	0.242092	0.242092	0.645578	0	3.13992	0.599985	5.67986
25	-0.626512	Treatment	1	3.62	1.32	6.39	4.284	2.05	14.062	4.31992	487.098	512.713	225.394	212.115	3.62659	2.98187	0	0	0	0	0.805909	0	1.49996	1.31997	1.67996
26	-0.951534	Treatment	1	3.36	0.96	5.776	3.774	2.39	9.567	8.8398	192.435	29.0793	417.75	34.1191	3.21414	0.883888	0	0	0.883888	0.321414	0.24106	0	3.9199	2.63993	5.19987
27	0.19792	Treatment	1	3.81	1.76	6.86	3.927	1.62	14.219	7.71983	17.6796	2.99993	514.065	179.27	1.34533	0.778874	0	0	0.63726	0.566453	0.283227	0	31.4721	1.15997	61.7843
28	0.976402	Treatment	1	3.616	2.35	11.22	4.26	1.71	7.706	3.23994	55.4386	148.156	67.3183	731.524	2.07109	0.935328	0	0	1.33618	0	0.668092	0	78.818	24.8394	132.797
29	0.0235432	Treatment	0	3	0.83	2.48	3.93	2.46	10.319	4.11992	139.119	23.7194	431.029	28.7193	1.50887	0.377216	0	0	0.678989	0.0754432	0.301773	0	27.4059	9.93294	44.8789
30	0.958964	Treatment	0	4.839	2.75	11.437	3.583	2.18	8.988	13.6397	179.236	201.259	482.452	520.394	3.29774	2.51256	0	0	0.392588	0	1.49183	0	3.33992	3.27992	3.39992

## Sheet: PCA Aggressiveness Data
ID	Mirror test (day 4)				Mirror test (day 7)				Av. Agressiveness score
	Total display time	Number of bites	Initial latency	PCA Score	Total display time	Number of bites	Initial latency	PCA Score
1	254	2	38	0.202213	280	6	4	0.928349	0.565281
2	208	0	28	-0.389453	219	13	11	0.82575	0.218149
3	103	0	6	-0.667851	130	6	10	-0.124545	-0.396198
4	234	1	43	-0.257421	260	4	6	0.648849	0.195714
5	175	0	107	-2.05154	112	0	4	-0.478185	-1.26486
6	98	4	27	-0.132518	91	1	4	-0.551613	-0.342066
7	210	6	19	1.21748	51	3	48	-1.49619	-0.139356
8	93	4	141	-2.25431	70	0	4	-0.742057	-1.49818
9	140	2	4	0.0853219	196	3	3	0.243498	0.16441
10	99	0	5	-0.675489	9	1	2	-1.02996	-0.852725
11	106	4	6	0.304291	43	3	3	-0.71775	-0.20673
12	200	6	67	0.272844	141	2	3	-0.160557	0.0561438
13	168	10	10	2.06245	123	23	15	0.734027	1.39824
14	118	4	7	0.363861	166	16	1	0.852447	0.608154
15	73	1	50	-1.43084	75	3	9	-0.627199	-1.02902
16	270	3	17	0.929121	264	25	6	1.90264	1.41588
17	78	1	48	-1.36173	140	7	4	0.107283	-0.627221
18	190	2	4	0.409895	142	17	1	0.760171	0.585033
19	260	5	21	1.26723	292	32	1	2.58018	1.92371
20	113	2	23	-0.43817	52	5	1	-0.50736	-0.472765
21	161	1	19	-0.291437	60	1	23	-1.09627	-0.693855
22	119	1	32	-0.802336	44	1	20	-1.14155	-0.971942
23	86	8	2	1.20044	52	4	2	-0.584283	0.308078
24	100	5	19	0.265252	193	10	0	0.68945	0.477351
25	97	0	3	-0.651817	65	2	1	-0.601208	-0.626512
26	65	2	5	-0.419865	16	1	29	-1.4832	-0.951534
27	171	6	11	1.11093	136	11	60	-0.715092	0.19792
28	262	2	20	0.58404	208	20	0	1.36877	0.976402
29	180	3	8	0.509837	86	4	7	-0.462751	0.0235432
30	287	2	4	1.03957	226	10	1	0.878362	0.958964
